# Supplementary material for: Crystal Structure of Escherichia coli Agmatinase: Catalytic Mechanism and Residues Relevant for Substrate Specificity
Source: Int J Mol Sci. 2021 Apr 30;22(9):4769. doi: 10.3390/ijms22094769 (PMC8125230; doi:10.3390/ijms22094769)
Supplement: Supplementary file 1 [file ijms-22-04769-s001.zip]

Archive with 1 entries (1 files):
- ijms-1154542-supplementary.pdf
